# Supplementary material for: Enhancement of Antibiotic Activity by 1,8-Naphthyridine Derivatives against Multi-Resistant Bacterial Strains
Source: Molecules. 2021 Dec 6;26(23):7400. doi: 10.3390/molecules26237400 (PMC8659213; doi:10.3390/molecules26237400)
Supplement: Supplementary file 1 [file molecules-26-07400-s001.zip]

Archive with 1 entries (1 files):
- molecules-1488473-supplementary.pdf
